# Supplementary material for: Analysis of Inflammatory and Thyroid Hormone Levels Based on Hepatitis A and B Virus Immunity Status: Age and Sex Stratification
Source: Viruses. 2024 Aug 20;16(8):1329. doi: 10.3390/v16081329 (PMC11358917; doi:10.3390/v16081329)
Supplement: Supplementary file 1 [file viruses-16-01329-s001.zip]

Archive with 1 entries (1 files):
- viruses-3071004-supplementary.pdf
